# Supplementary material for: Gene model for the ortholog of Lst8 in Drosophila yakuba
Source: bioRxiv. 2026 May 14:2026.05.12.723325. Preprint. [Version 1] doi: 10.64898/2026.05.12.723325 (PMC13192897; doi:10.64898/2026.05.12.723325)
Supplement: Supplement 1 [file media-1.zip › DyakCAF1_Lst8.pep]

>DyakCAF1_Lst8-PA_peptide
MGDQQQLILATGGYDHTIKVWQAHTGNCIKTMRFVETSQVNALDRTPDKTRLAACGYQCI
RLYDLESNCTAPVINFDGVQKNVTRLGFQEDGNWMFTAGEDHHVRIWDMIAAPPHCSRVF
DCEAPVNAACLHPNQVEIAMGSQNGSVFLWDVKSERHERIVPEVDASIQDVAISPDGRYL
AAANNKGNCYIWSLTSQDQKMSTLRPTKKIPAHSRYILRCKFSPDSRLLLTTSGDGTVGI
WKTDDFTKWRELCIENYWVWDAAFSADSKWLFTASSDGIARLWKLQTKSPIRDYTGHTKA
ITALSFKDEIVGK
