# Supplementary material for: Gene model for the ortholog of Lst8 in Drosophila yakuba
Source: bioRxiv. 2026 May 14:2026.05.12.723325. Preprint. [Version 1] doi: 10.64898/2026.05.12.723325 (PMC13192897; doi:10.64898/2026.05.12.723325)
Supplement: Supplement 1 [file media-1.zip › DyakCAF1_Lst8.gff]

track name="CustomModel" description="Custom Gene Model for DyakCAF1" color=200,0,0 visibility=3 group="map" priority=10
chrX	GEP	CDS	18092008	18092121	.	-	0	gene_id "DyakCAF1_Lst8"; transcript_id "DyakCAF1_Lst8-PA";
chrX	GEP	CDS	18091115	18091939	.	-	0	gene_id "DyakCAF1_Lst8"; transcript_id "DyakCAF1_Lst8-PA";
chrX	GEP	stop_codon	18091112	18091114	.	-	.	gene_id "DyakCAF1_Lst8"; transcript_id "DyakCAF1_Lst8-PA";
chrX	GEP	exon	18092008	18092121	.	-	.	gene_id "DyakCAF1_Lst8"; transcript_id "DyakCAF1_Lst8-PA";
chrX	GEP	exon	18091115	18091939	.	-	.	gene_id "DyakCAF1_Lst8"; transcript_id "DyakCAF1_Lst8-PA";
