# Supplementary material for: Gene model for the ortholog of Lst8 in Drosophila yakuba
Source: bioRxiv. 2026 May 14:2026.05.12.723325. Preprint. [Version 1] doi: 10.64898/2026.05.12.723325 (PMC13192897; doi:10.64898/2026.05.12.723325)
Supplement: Supplement 1 [file media-1.zip › DyakCAF1_Lst8.fasta]

>DyakCAF1_Lst8-PA_transcript
ATGGGGGACCAACAGCAGCTGATCCTGGCCACCGGCGGCTATGACCACACAATAAAGGTG
TGGCAGGCGCACACGGGCAACTGCATAAAGACAATGAGATTCGTGGAGACCTCGCAAGTG
AATGCGCTGGACAGGACGCCGGATAAGACGCGTCTGGCGGCGTGCGGATACCAGTGCATC
CGGCTGTACGACCTGGAGTCCAACTGCACCGCACCGGTGATCAATTTCGATGGCGTGCAG
AAGAATGTGACGCGACTGGGCTTCCAGGAGGACGGCAACTGGATGTTCACCGCCGGCGAG
GATCATCACGTTAGGATCTGGGACATGATCGCCGCACCGCCCCACTGCTCCCGCGTCTTC
GACTGTGAGGCGCCGGTAAATGCCGCCTGTTTGCATCCCAATCAGGTGGAGATCGCCATG
GGCTCGCAGAATGGCAGCGTCTTTCTGTGGGACGTCAAGTCGGAGCGACACGAACGCATC
GTGCCCGAGGTGGATGCATCCATTCAGGATGTGGCCATCTCGCCGGATGGCAGATACCTG
GCGGCGGCCAATAACAAGGGCAACTGCTACATCTGGTCGCTGACCAGTCAGGATCAAAAG
ATGAGCACGCTGCGGCCGACCAAGAAAATTCCGGCACACTCTCGCTACATACTGCGCTGC
AAATTTAGCCCGGATTCCAGGCTCCTGCTAACGACCTCGGGCGATGGTACGGTGGGCATT
TGGAAGACGGATGACTTCACCAAATGGCGTGAGCTGTGCATCGAGAACTACTGGGTGTGG
GATGCCGCCTTTAGCGCCGATTCCAAGTGGCTGTTCACCGCCTCATCCGACGGCATTGCA
CGGCTGTGGAAGCTGCAAACGAAGAGTCCCATCAGGGACTATACCGGTCACACCAAGGCC
ATCACTGCCCTGTCCTTCAAGGACGAGATCGTGGGCAAA
